# Supplementary material for: TFIIE orchestrates the recruitment of the TFIIH kinase module at promoter before release during transcription
Source: Nat Commun. 2019 May 7;10:2084. doi: 10.1038/s41467-019-10131-1 (PMC6504876; doi:10.1038/s41467-019-10131-1)
Supplement: Supplementary file 4 — Source Data [file 41467_2019_10131_MOESM4_ESM.xlsx]

## Sheet: Fig 1b
	18S	RARb2					WT T6/T0	WT T8/T0	TTD T6/T0	TTD T8/T0
t0 WT(mean exp1)	14.1	0.252	0.0178723	WT T6/T0	131.746		131.746	74.2445	39.3612	88.6233
t0 WT(mean exp2)	12.2	0.249	0.0204098		140.095		140.095	87.6729	42.7111	77.4261
t0 WT(mean exp3)	13.6	0.213	0.0156618		172.868		172.868	83.6278	30.6923	77.7244
t0 TTD(mean exp1)	8.89	0.279	0.0313836		115.366		115.366	65.0139	42.9027	96.5973
t0 TTD(mean exp2)	9.03	0.26	0.0287929		122.677		122.677	76.7728	46.554	84.3925
t0 TTD(mean exp3)	12.1	0.236	0.0195041		151.376		151.376	73.2306	33.4539	84.7178
6H WT(mean exp1)	14.1	33.2	2.35461		150.341		150.341	84.7237	63.335	142.601
6H WT(mean exp2)	13.1	32.8	2.50382		159.868		159.868	100.048	68.7252	124.584
6H WT(mean exp3)	13.4	41.4	3.08955		197.267		197.267	95.4314	49.3862	125.064
6H TTD(mean exp1)	10.2	12.6	1.23529	WT T8/T0	74.2445	mean	149.067	82.3072	46.3468	100.192
6H TTD(mean exp2)	14.1	18.9	1.34043		87.6729	SD	25.5588	11.1827	12.6681	24.1637
6H TTD(mean exp3)	13.6	13.1	0.963235		83.6278
8H WT(mean exp1)	10.4	13.8	1.32692		65.0139
8H WT(mean exp2)	9.19	14.4	1.56692		76.7728
8H WT(mean exp3)	9.3	13.9	1.49462		73.2306
8H TTD(mean exp1)	9.42	26.2	2.78132		84.7237
8H TTD(mean exp2)	9.63	23.4	2.42991		100.048
8H TTD(mean exp3)	9.88	24.1	2.43927		95.4314
				TTD T6/T0	39.3612
					42.7111
					30.6923
					42.9027
					46.554
					33.4539
					63.335
					68.7252
					49.3862
				TTD T8/T0	88.6233
					77.4261
					77.7244
					96.5973
					84.3925
					84.7178
					142.601
					124.584
					125.064

## Sheet: Fig 1c
	18S	RARb2					WT T6/T0	WT T8/T0	TTD T6/T0	TTD T8/T0
t0 WT(mean exp1)	13.1	0.254	0.0193893	WT T6/T0	120.199		120.199	69.4276	61.1837	66.1091
t0 WT(mean exp2)	14.2	0.246	0.0173239		134.76		134.76	73.5293	48.7852	61.8498
t0 WT(mean exp3)	12.8	0.223	0.0174219		163.773		163.773	76.635	43.0866	50.5059
t0 TTD(mean exp1)	10.9	0.272	0.0249541		134.529		134.529	77.7048	64.275	69.4492
t0 TTD(mean exp2)	9.43	0.224	0.023754		150.826		150.826	82.2955	51.25	64.9747
t0 TTD(mean exp3)	11.1	0.246	0.0221622		183.298		183.298	85.7715	45.2635	53.0577
6H WT(mean exp1)	12.1	28.2	2.33058		133.773		133.773	77.268	68.8916	74.4374
6H WT(mean exp2)	12.4	32.4	2.6129		149.978		149.978	81.8329	54.9311	69.6416
6H WT(mean exp3)	11.4	36.2	3.17544		182.267		182.267	85.2893	48.5146	56.8686
6H TTD(mean exp1)	11.2	17.1	1.52679	WT T8/T0	69.4276	mean	150.378	78.8616	54.0201	62.9882
6H TTD(mean exp2)	13.8	16.8	1.21739		73.5293	SD	22.2542	5.43083	8.94482	8.09284
6H TTD(mean exp3)	13.3	14.3	1.07519		76.635
8H WT(mean exp1)	9.88	13.3	1.34615		77.7048
8H WT(mean exp2)	9.89	14.1	1.42568		82.2955
8H WT(mean exp3)	9.22	13.7	1.4859		85.7715
8H TTD(mean exp1)	9.82	16.2	1.64969		77.268
8H TTD(mean exp2)	9.33	14.4	1.54341		81.8329
8H TTD(mean exp3)	9.68	12.2	1.26033		85.2893
				TTD T6/T0	61.1837
					48.7852
					43.0866
					64.275
					51.25
					45.2635
					68.8916
					54.9311
					48.5146
				TTD T8/T0	66.1091
					61.8498
					50.5059
					69.4492
					64.9747
					53.0577
					74.4374
					69.6416
					56.8686

## Sheet: Fig 1d 1f 1h
IN WT T0 (mean exp1)	379	1516					MOYENNE	SD	IN TTD T0 (mean exp1)	356	1424					MOYENNE	SD	Mean	TFIIE			SD			PolII	WT T0	WT T6	WT T8	TTD T0	TTD T6	TTD T8	TFIIE	WT T0	WT T6	WT T8	TTD T0	TTD T6	TTD T8	CDK7	WT T0	WT T6	WT T8	TTD T0	TTD T6	TTD T8
IN WT T0 (mean exp2)	396	1584							IN TTD T0 (mean exp2)	368	1472									WT	TTD	WT	TTD			0.0923483	0.285714	0.0654839	0.0620084	0.0199742	0.0993225		1.36214	0.814988	0.365591	0.676475	0.579253	0.193496		0.114776	0.247658	0.0392473	0.0620084	0.0650773	0.114905
WT Bgd (mean exp1)	1.45		polII T0	1.4	0.0923483	0.0883838	0.0803612	0.00841666	TTD Bgd (mean exp1)	0.967		polII T0	0.883	0.0620084	0.0599864	0.0557128	0.00691914		T0	1.31386	0.710934	0.0354491	0.0572095			0.0864116	0.29274	0.0531183	0.0491573	0.0154639	0.099729		1.3562	0.822014	0.353226	0.663624	0.574742	0.193902		0.108839	0.254684	0.0268817	0.0491573	0.060567	0.115312
WT Bgd (mean exp2)	1.54			1.31	0.0864116	0.082702			TTD Bgd (mean exp2)	1.15			0.7	0.0491573	0.0475543				T6	0.836366	0.568968	0.0684716	0.0267433			0.0778364	0.262295	0.0631183	0.0641152	0.0238402	0.1271		1.32916	0.814988	0.469892	0.781812	0.579253	0.154201		0.0877309	0.276932	0.117204	0.0507725	0.0289948	0.162331
WT IIE (mean exp1)	22.1			1.18	0.0778364	0.0744949			TTD IIE (mean exp1)	10.6			0.913	0.0641152	0.0620245				T8	0.40389	0.177739	0.055712	0.0218142			0.0718997	0.269321	0.0507527	0.051264	0.0193299	0.127507		1.32322	0.962529	0.457527	0.768961	0.521907	0.154607		0.0817942	0.283958	0.104839	0.0379213	0.0244845	0.162737
WT IIE (mean exp2)	21.6			1.09	0.0718997	0.0688131			TTD IIE (mean exp2)	12.1			0.73	0.051264	0.0495924											0.0883838	0.274157	0.0630435	0.0599864	0.0203412	0.103531		1.30366	0.782022	0.351967	0.654416	0.589895	0.201695		0.109848	0.23764	0.0377847	0.0599864	0.066273	0.119774
WT CDK7 (mean exp1)	3.19		polII T6	4.88	0.285714	0.274157	0.271905	0.0141435	TTD CDK7 (mean exp1)	1.85		polII T6	0.31	0.0199742	0.0203412	0.0198326	0.0032104		polII							0.082702	0.280899	0.0511387	0.0475543	0.015748	0.103955		1.29798	0.788764	0.340062	0.641984	0.585302	0.202119		0.104167	0.244382	0.0258799	0.0475543	0.0616798	0.120198
WT CDK7 (mean exp2)	2.78			5	0.29274	0.280899			TTD CDK7 (mean exp2)	1.69			0.24	0.0154639	0.015748					WT	TTD	WT	TTD			0.0744949	0.251685	0.060766	0.0620245	0.0242782	0.132486		1.2721	0.782022	0.452381	0.756318	0.589895	0.160734		0.0839646	0.26573	0.112836	0.0491168	0.0295276	0.169209
WT polII (mean exp1)	2.85			4.48	0.262295	0.251685			TTD polII (mean exp1)	1.85			0.37	0.0238402	0.0242782				T0	0.0803612	0.0557128	0.00841666	0.00691914			0.0688131	0.258427	0.0488613	0.0495924	0.019685	0.13291		1.26641	0.923596	0.440476	0.743886	0.531496	0.161158		0.0782828	0.272472	0.100932	0.0366848	0.0249344	0.169633
WT polII (mean exp2)	2.63			4.6	0.269321	0.258427			TTD polII (mean exp2)	1.88			0.3	0.0193299	0.019685				T6	0.271905	0.0198326	0.0141435	0.0032104		mean	0.0803612	0.271905	0.0570353	0.0557128	0.0198326	0.115817		1.31386	0.836366	0.40389	0.710934	0.568968	0.177739		0.0961753	0.260432	0.0707006	0.0491502	0.0451923	0.141762
			polII T8	1.218	0.0654839	0.0630435	0.0570353	0.00670603				polII T8	1.466	0.0993225	0.103531	0.115817	0.0153833		T8	0.0570353	0.115817	0.00670603	0.0153833		SD	0.00841666	0.0141435	0.00670603	0.00691914	0.0032104	0.0153833		0.0354491	0.0684716	0.055712	0.0572095	0.0267433	0.0218142		0.0146606	0.0167844	0.0414369	0.00901911	0.0196213	0.0260838
				0.988	0.0531183	0.0511387							1.472	0.099729	0.103955
				1.174	0.0631183	0.060766							1.876	0.1271	0.132486				CDK7
				0.944	0.0507527	0.0488613							1.882	0.127507	0.13291					WT	TTD	WT	TTD
			TFIIE T0	20.65	1.36214	1.30366	1.31386	0.0354491				TFIIE T0	9.633	0.676475	0.654416	0.710934	0.0572095		T0	0.0961753	0.0491502	0.0146606	0.00901911
				20.56	1.3562	1.29798							9.45	0.663624	0.641984				T6	0.260432	0.0451923	0.0167844	0.0196213
				20.15	1.32916	1.2721							11.133	0.781812	0.756318				T8	0.0707006	0.141762	0.0414369	0.0260838
6h RA treatment				20.06	1.32322	1.26641			6h RA treatment				10.95	0.768961	0.743886
IN WT T6 (mean exp1)	427	1708	TFIIEI T6	13.92	0.814988	0.782022	0.836366	0.0684716	IN TTD T6 (mean exp1)	388	1552	TFIIEI T6	8.99	0.579253	0.589895	0.568968	0.0267433
IN WT T6 (mean exp2)	445	1780		14.04	0.822014	0.788764			IN TTD T6 (mean exp2)	381	1524		8.92	0.574742	0.585302
WT Bgd (mean exp1)	1.48			13.92	0.814988	0.782022			TTD Bgd (mean exp1)	1.34			8.99	0.579253	0.589895
WT Bgd (mean exp2)	1.36			16.44	0.962529	0.923596			TTD Bgd (mean exp2)	1.41			8.1	0.521907	0.531496
WT IIE (mean exp1)	15.4		TFIIE T8	6.8	0.365591	0.351967	0.40389	0.055712	TTD IIE (mean exp1)	10.33		TFIIE T8	2.856	0.193496	0.201695	0.177739	0.0218142
WT IIE (mean exp2)	17.8			6.57	0.353226	0.340062			TTD IIE (mean exp2)	9.51			2.862	0.193902	0.202119
WT CDK7 (mean exp1)	5.71			8.74	0.469892	0.452381			TTD CDK7 (mean exp1)	2.35			2.276	0.154201	0.160734
WT CDK7 (mean exp2)	6.21			8.51	0.457527	0.440476			TTD CDK7 (mean exp2)	1.79			2.282	0.154607	0.161158
WT polII (mean exp1)	6.36		CDK7 T0	1.74	0.114776	0.109848	0.0961753	0.0146606	TTD polII (mean exp1)	1.65		CDK7 T0	0.883	0.0620084	0.0599864	0.0491502	0.00901911
WT polII (mean exp2)	5.96			1.65	0.108839	0.104167			TTD polII (mean exp2)	1.71			0.7	0.0491573	0.0475543
				1.33	0.0877309	0.0839646							0.723	0.0507725	0.0491168
				1.24	0.0817942	0.0782828							0.54	0.0379213	0.0366848
			CDK7 T6	4.23	0.247658	0.23764	0.260432	0.0167844				CDK7 T6	1.01	0.0650773	0.066273	0.0451923	0.0196213
				4.35	0.254684	0.244382							0.94	0.060567	0.0616798
				4.73	0.276932	0.26573							0.45	0.0289948	0.0295276
				4.85	0.283958	0.272472							0.38	0.0244845	0.0249344
			CDK7 T8	0.73	0.0392473	0.0377847	0.0707006	0.0414369				CDK7 T8	1.696	0.114905	0.119774	0.141762	0.0260838
8h RA treatment				0.5	0.0268817	0.0258799			8h RA treatment				1.702	0.115312	0.120198
IN WT T8 (mean exp1)	465	1860		2.18	0.117204	0.112836			IN TTD T8 (mean exp1)	369	1476		2.396	0.162331	0.169209
IN WT T8 (mean exp2)	483	1932		1.95	0.104839	0.100932			IN TTD T8 (mean exp2)	354	1416		2.402	0.162737	0.169633
WT Bgd (mean exp1)	1.56								TTD Bgd (mean exp1)	0.974
WT Bgd (mean exp2)	1.79								TTD Bgd (mean exp2)	0.968
WT IIE (mean exp1)	8.36								TTD IIE (mean exp1)	3.83
WT IIE (mean exp2)	10.3								TTD IIE (mean exp2)	3.25
WT CDK7 (mean exp1)	2.29								TTD CDK7 (mean exp1)	2.67
WT CDK7 (mean exp2)	3.74								TTD CDK7 (mean exp2)	3.37
WT polII (mean exp1)	2.778								TTD polII (mean exp1)	2.44
WT polII (mean exp2)	2.734								TTD polII (mean exp2)	2.85

## Sheet: Fig 1e 1g 1i
IN WT T0 (mean exp1)	367	1468					MOYENNE	SD	IN TTD T0 (mean exp1)	367	1468					MOYENNE	SD	mean	polII			SD			PolII	WT T0	WT T6	WT T8	TTD T0	TTD T6	TTD T8	TFIIE	WT T0	WT T6	WT T8	TTD T0	TTD T6	TTD T8	CDK7	WT T0	WT T6	WT T8	TTD T0	TTD T6	TTD T8
IN WT T0 (mean exp2)	382	1528							IN TTD T0 (mean exp2)	385	1540									WT	TTD	WT	TTD			0.0905995	0.271216	0.0729167	0.0502706	0.0212082	0.104894		1.54292	0.740826	0.347039	0.719418	0.542416	0.50172		0.151226	0.252867	0.0180921	0.0550068	0.0571979	0.104894
WT Bgd (mean exp1)	1.45		polII T0	1.33	0.0905995	0.0870419	0.0791372	0.00801167	TTD Bgd (mean exp1)	0.967		polII T0	0.743	0.0502706	0.0482468	0.0345739	0.011295		T0	0.0791372	0.0345739	0.00801167	0.011295			0.0844687	0.278096	0.060307	0.037889	0.0167095	0.105291		1.53678	0.747706	0.33443	0.707037	0.537918	0.502116		0.145095	0.259748	0.00548246	0.0426252	0.0526992	0.105291
WT Bgd (mean exp2)	1.54			1.24	0.0844687	0.0811518			TTD Bgd (mean exp2)	1.15			0.56	0.037889	0.0363636				T6	0.257406	0.0248775	0.0144227	0.006453			0.0769755	0.24656	0.0657895	0.0326793	0.0321337	0.0797619		1.23638	0.740826	0.610746	0.658525	0.542416	0.442857		0.11376	0.295872	0.0307018	0.0773342	0.033419	0.166402
WT IIE (mean exp1)	24.1			1.13	0.0769755	0.0739529			TTD IIE (mean exp1)	11.6			0.483	0.0326793	0.0313636				T8	0.0622399	0.0939131	0.00769235	0.0137186			0.0708447	0.25344	0.0531798	0.0202977	0.027635	0.0801587		1.23025	1	0.598136	0.646143	0.654884	0.443254		0.107629	0.302752	0.0180921	0.0649526	0.0289203	0.166799
WT IIE (mean exp2)	19.6			1.04	0.0708447	0.0680628			TTD IIE (mean exp2)	10.7			0.3	0.0202977	0.0194805											0.0870419	0.261038	0.071047	0.0482468	0.022	0.108038		1.48233	0.713024	0.338141	0.690455	0.562667	0.516757		0.145288	0.243377	0.0176282	0.0527922	0.0593333	0.108038
WT CDK7 (mean exp1)	3.67		polII T6	4.73	0.271216	0.261038	0.257406	0.0144227	TTD CDK7 (mean exp1)	1.78		polII T6	0.33	0.0212082	0.022	0.0248775	0.006453		TFIIE							0.0811518	0.26766	0.0587607	0.0363636	0.0173333	0.108447		1.47644	0.719647	0.325855	0.678571	0.558	0.517166		0.139398	0.25	0.00534188	0.0409091	0.0546667	0.108447
WT CDK7 (mean exp2)	3.12			4.85	0.278096	0.26766			TTD CDK7 (mean exp2)	2.11			0.26	0.0167095	0.0173333					WT	TTD	WT	TTD			0.0739529	0.237307	0.0641026	0.0313636	0.0333333	0.0821526		1.18783	0.713024	0.595085	0.632013	0.562667	0.456131		0.109293	0.284768	0.0299145	0.0742208	0.0346667	0.17139
WT polII (mean exp1)	2.78			4.3	0.24656	0.237307			TTD polII (mean exp1)	1.71			0.5	0.0321337	0.0333333				T0	1.35936	0.669036	0.163314	0.0357154			0.0680628	0.243929	0.0518162	0.0194805	0.0286667	0.0825613		1.18194	0.962472	0.582799	0.62013	0.679333	0.45654		0.103403	0.291391	0.0176282	0.0623377	0.03	0.171798
WT polII (mean exp2)	2.58			4.42	0.25344	0.243929			TTD polII (mean exp2)	1.45			0.43	0.027635	0.0286667				T6	0.792191	0.580038	0.117858	0.0549748		mean	0.0791372	0.257406	0.0622399	0.0345739	0.0248775	0.0939131		1.35936	0.792191	0.466529	0.669036	0.580038	0.479568		0.126887	0.272597	0.0178602	0.0587723	0.0438629	0.137882
			polII T8	1.33	0.0729167	0.071047	0.0622399	0.00769235				polII T8	1.586	0.104894	0.108038	0.0939131	0.0137186		T8	0.466529	0.479568	0.139471	0.0328238		SD	0.00749423	0.0134912	0.00719554	0.0105655	0.00603623	0.0128326		0.152766	0.110246	0.130463	0.0334087	0.0514242	0.0307039		0.0187858	0.0219976	0.00880585	0.0125692	0.0123545	0.0312852
				1.1	0.060307	0.0587607							1.592	0.105291	0.108447
				1.2	0.0657895	0.0641026							1.206	0.0797619	0.0821526				CDK7
				0.97	0.0531798	0.0518162							1.212	0.0801587	0.0825613					WT	TTD	WT	TTD
			TFIIE T0	22.65	1.54292	1.48233	1.35936	0.163314				TFIIE T0	10.633	0.719418	0.690455	0.669036	0.0357154		T0	0.126887	0.0587723	0.0200829	0.013437
				22.56	1.53678	1.47644							10.45	0.707037	0.678571				T6	0.272597	0.0438629	0.0235165	0.0132075
				18.15	1.23638	1.18783							9.733	0.658525	0.632013				T8	0.0178602	0.137882	0.00941385	0.0334453
6h RA treatment				18.06	1.23025	1.18194			6h RA treatment				9.55	0.646143	0.62013
IN WT T6 (mean exp1)	436	1744	TFIIEI T6	12.92	0.740826	0.713024	0.792191	0.117858	IN TTD T6 (mean exp1)	389	1556	TFIIEI T6	8.44	0.542416	0.562667	0.580038	0.0549748
IN WT T6 (mean exp2)	453	1812		13.04	0.747706	0.719647			IN TTD T6 (mean exp2)	375	1500		8.37	0.537918	0.558
WT Bgd (mean exp1)	1.48			12.92	0.740826	0.713024			TTD Bgd (mean exp1)	1.34			8.44	0.542416	0.562667
WT Bgd (mean exp2)	1.36			17.44	1	0.962472			TTD Bgd (mean exp2)	1.41			10.19	0.654884	0.679333
WT IIE (mean exp1)	14.4		TFIIE T8	6.33	0.347039	0.338141	0.466529	0.139471	TTD IIE (mean exp1)	9.78		TFIIE T8	7.586	0.50172	0.516757	0.479568	0.0328238
WT IIE (mean exp2)	18.8			6.1	0.33443	0.325855			TTD IIE (mean exp2)	11.6			7.592	0.502116	0.517166
WT CDK7 (mean exp1)	5.89			11.14	0.610746	0.595085			TTD CDK7 (mean exp1)	2.23			6.696	0.442857	0.456131
WT CDK7 (mean exp2)	6.64			10.91	0.598136	0.582799			TTD CDK7 (mean exp2)	1.86			6.702	0.443254	0.45654
WT polII (mean exp1)	6.21		CDK7 T0	2.22	0.151226	0.145288	0.126887	0.0200829	TTD polII (mean exp1)	1.67		CDK7 T0	0.813	0.0550068	0.0527922	0.0587723	0.013437
WT polII (mean exp2)	5.78			2.13	0.145095	0.139398			TTD polII (mean exp2)	1.84			0.63	0.0426252	0.0409091
				1.67	0.11376	0.109293							1.143	0.0773342	0.0742208
				1.58	0.107629	0.103403							0.96	0.0649526	0.0623377
			CDK7 T6	4.41	0.252867	0.243377	0.272597	0.0235165				CDK7 T6	0.89	0.0571979	0.0593333	0.0438629	0.0132075
				4.53	0.259748	0.25							0.82	0.0526992	0.0546667
				5.16	0.295872	0.284768							0.52	0.033419	0.0346667
				5.28	0.302752	0.291391							0.45	0.0289203	0.03
			CDK7 T8	0.33	0.0180921	0.0176282	0.0178602	0.00941385				CDK7 T8	1.586	0.104894	0.108038	0.137882	0.0334453
8h RA treatment				0.1	0.00548246	0.00534188			8h RA treatment				1.592	0.105291	0.108447
IN WT T8 (mean exp1)	456	1824		0.56	0.0307018	0.0299145			IN TTD T8 (mean exp1)	378	1512		2.516	0.166402	0.17139
IN WT T8 (mean exp2)	468	1872		0.33	0.0180921	0.0176282			IN TTD T8 (mean exp2)	367	1468		2.522	0.166799	0.171798
WT Bgd (mean exp1)	1.56								TTD Bgd (mean exp1)	0.974
WT Bgd (mean exp2)	1.79								TTD Bgd (mean exp2)	0.968
WT IIE (mean exp1)	7.89								TTD IIE (mean exp1)	8.56
WT IIE (mean exp2)	12.7								TTD IIE (mean exp2)	7.67
WT CDK7 (mean exp1)	1.89								TTD CDK7 (mean exp1)	2.56
WT CDK7 (mean exp2)	2.12								TTD CDK7 (mean exp2)	3.49
WT polII (mean exp1)	2.89								TTD polII (mean exp1)	2.56
WT polII (mean exp2)	2.76								TTD polII (mean exp2)	2.18

## Sheet: Fig 1j
	18S	RARb2					WT T6/T0	WT T8/T0	TTD T6/T0	TTD T8/T0
t0 WT(mean exp1)	13.3	0.0042	0.000315789	WT T6/T0	57.6694		57.6694	28.23	23.5936	38.0327
t0 WT(mean exp2)	14.5	0.00584	0.000402759		52.3718		52.3718	28.88	24.2595	33.8669
t0 WT(mean exp3)	13.9	0.00497	0.000357554		52.0581		52.0581	31.1518	25.4669	35.015
t0 TTD(mean exp1)	8.84	0.00531	0.000600679		45.2166		45.2166	22.1342	27.3297	44.0553
t0 TTD(mean exp2)	8.35	0.00433	0.000518563		41.063		41.063	22.6438	28.1011	39.2298
t0 TTD(mean exp3)	7.88	0.00388	0.000492386		40.817		40.817	24.425	29.4997	40.5597
6H WT(mean exp1)	12.3	0.224	0.0182114		50.9332		50.9332	24.9325	28.7827	46.3974
6H WT(mean exp2)	13	0.215	0.0165385		46.2544		46.2544	25.5066	29.5951	41.3154
6H WT(mean exp3)	13.2	0.217	0.0164394		45.9774		45.9774	27.513	31.068	42.716
6H TTD(mean exp1)	7.55	0.107	0.0141722	WT T8/T0	28.23	mean	48.0401	26.1574	27.5218	40.132
6H TTD(mean exp2)	7.48	0.109	0.0145722		28.88	SD	5.61549	2.99887	2.57497	4.08601
6H TTD(mean exp3)	7.06	0.108	0.0152975		31.1518
8H WT(mean exp1)	12.9	0.115	0.00891473		22.1342
8H WT(mean exp2)	12.5	0.114	0.00912		22.6438
8H WT(mean exp3)	12.3	0.121	0.0098374		24.425
8H TTD(mean exp1)	7.31	0.167	0.0228454		24.9325
8H TTD(mean exp2)	8.16	0.166	0.0203431		25.5066
8H TTD(mean exp3)	7.94	0.167	0.0210327		27.513
				TTD T6/T0	23.5936
					24.2595
					25.4669
					27.3297
					28.1011
					29.4997
					28.7827
					29.5951
					31.068
				TTD T8/T0	38.0327
					33.8669
					35.015
					44.0553
					39.2298
					40.5597
					46.3974
					41.3154
					42.716

## Sheet: Fig 1k-q + Sup Fig2c
IN 1/2 WT T0 (mean exp1)	389	1556							IN 1/2 TTD A150P T0 (mean exp1)	349	1396								PolII	WT T0	WT T6	WT T8	TTD T0	TTD T6	TTD T8	TFIIE	WT T0	WT T6	WT T8	TTD T0	TTD T6	TTD T8	CDK7	WT T0	WT T6	WT T8	TTD T0	TTD T6	TTD T8	Ser5-P	WT T0	WT T6	WT T8	TTD T0	TTD T6	TTD T8	Ser2-P	WT T0	WT T6
IN 1/2 WT T0 (mean exp2)	366	1464					mean	SD	IN 1/2 TTD A150P T0 (mean exp2)	364	1456					mean	SD			0	0.157248	0.10644	0.0339542	0.0391104	0.0868852		1.37661	0.564211	0.0971922	0.675072	0.620399	0.188661		0.0840164	0.180526	0.169006	0.0597421	0.077454	0.184563		0.0147815	0.0866093	0.101288	0.0246418	0.0789877	0.0807377		0.0340617	0.179975
WT Bgd (mean exp1)	1.68		polII T0	-1.53	-0.098329	-0.104508	-0.0586637	0.0417357	TTD A150P Bgd (mean exp1)	0.876		polII T0	0.474	0.0339542	0.0325549	0.0177498	0.023828			0	0.170762	0.0754098	0.0461318	0.0283742	0.0913251		1.38432	0.575789	0.0685745	0.687249	0.609663	0.193101		0.0922131	0.192105	0.140389	0.0719198	0.0667178	0.189003		0.0224936	0.100123	0.0702576	0.0368195	0.0682515	0.0851776		0.0417738	0.193489
WT Bgd (mean exp2)	1.56			-1.41	-0.090617	-0.0963115			TTD A150P Bgd (mean exp2)	0.706			0.644	0.0461318	0.0442308					0	0.135811	0.0980094	0	0.0283742	0.121721		1.24807	0.564211	0.0901728	0.696562	0.620399	0.142213		0.079918	0.201579	0.160907	0.0489971	0.126534	0.164071		0.0507712	0.114251	0.0919204	0.0332378	0.0513804	0.102596		0.0302057	0.174447
WT IIE (mean exp1)	23.1			-0.36	-0.0231362	-0.0245902			TTD A150P IIE (mean exp1)	10.3			-0.138	-0.00988539	-0.00947802					0	0.149324	0.0669789	0.00229226	0.017638	0.126161		1.25578	0.570526	0.0615551	0.708739	0.699387	0.146653		0.0881148	0.213158	0.132289	0.0611748	0.115798	0.168511		0.0584833	0.127764	0.0608899	0.0454155	0.0406442	0.107036		0.0379177	0.187961
WT IIE (mean exp2)	21.1			-0.24	-0.0154242	-0.0163934			TTD A150P IIE (mean exp2)	10.6			0.032	0.00229226	0.0021978					0	0.134737	0.0981641	0.0325549	0.0400943	0.086413		1.46311	0.658477	0.105386	0.647253	0.636006	0.187636		0.0790488	0.210688	0.183255	0.0572802	0.0794025	0.18356		0.0157104	0.0742105	0.0934125	0.0236264	0.0809748	0.0802989		0.0362022	0.154211
WT CDK7 (mean exp1)	2.91		polII T6	2.56	0.157248	0.134737	0.142314	0.0172243	TTD A150P CDK7 (mean exp1)	1.71		polII T6	0.51	0.0391104	0.0400943	0.0287311	0.00822737			0	0.146316	0.0695464	0.0442308	0.0290881	0.0908288		1.47131	0.67199	0.074356	0.658929	0.625	0.192052		0.0867609	0.224201	0.152225	0.068956	0.0683962	0.187976		0.0239071	0.0857895	0.0647948	0.0353022	0.0699686	0.0847147		0.0443989	0.165789
WT CDK7 (mean exp2)	2.85			2.78	0.170762	0.146316			TTD A150P CDK7 (mean exp2)	1.56			0.37	0.0283742	0.0290881					0	0.116368	0.0903888	0	0.0290881	0.12106		1.3265	0.658477	0.0977752	0.667857	0.636006	0.14144		0.0751928	0.235258	0.174473	0.046978	0.129717	0.163179		0.0539617	0.0978947	0.0847732	0.0318681	0.052673	0.102038		0.0321038	0.149474
WT polII (mean exp1)	0.15			2.211	0.135811	0.116368			TTD A150P polII (mean exp1)	1.35			0.37	0.0283742	0.0290881					0	0.127947	0.0617711	0.0021978	0.0180818	0.125476		1.3347	0.665848	0.0667447	0.679533	0.716981	0.145856		0.0829049	0.248771	0.143443	0.0586538	0.118711	0.167595		0.0621585	0.109474	0.0561555	0.043544	0.0416667	0.106454		0.0403005	0.161053
WT polII (mean exp2)	1.32			2.431	0.149324	0.127947			TTD A150P polII (mean exp2)	0.738			0.23	0.017638	0.0180818				Mean	0	0.142314	0.0833386	0.0201702	0.0287311	0.106234		1.35755	0.616191	0.0827196	0.677649	0.64548	0.167202		0.0835212	0.213286	0.156998	0.0592127	0.0978412	0.176057		0.0377834	0.0995144	0.0779365	0.0343069	0.0605684	0.0936315		0.0371205	0.1708
WT ser5-P (mean exp1)	1.91		polII T8	1.818	0.10644	0.0981641	0.0833386	0.0169213	TTD A150P ser5-P (mean exp1)	1.22		polII T8	1.272	0.0868852	0.086413	0.106234	0.0187229		SD	0	0.0161119	0.0158284	0.0195339	0.007696	0.0175137		0.0782569	0.0477977	0.0157267	0.018698	0.0373468	0.0232711		0.00512491	0.0209964	0.0167601	0.00805159	0.0254671	0.0104662		0.0190253	0.0162503	0.015905	0.00733659	0.0150171	0.0111248		0.00459018	0.0148194
WT ser5-P (mean exp2)	2.47			1.288	0.0754098	0.0695464			TTD A150P ser5-P (mean exp2)	1.34			1.337	0.0913251	0.0908288
WT ser2-P (mean exp1)	2.21			1.674	0.0980094	0.0903888			TTD A150P ser2-P (mean exp1)	1.34			1.782	0.121721	0.12106
WT ser2-P (mean exp2)	2.15			1.144	0.0669789	0.0617711			TTD A150P ser2-P (mean exp2)	0.628			1.847	0.126161	0.125476
WT IIB (mean exp1)	1.852		TFIIE T0	21.42	1.37661	1.46311	1.35755	0.0836601	TTD A150P IIB (mean exp1)	1.153		TFIIE T0	9.424	0.675072	0.647253	0.677649	0.019989
WT IIB (mean exp2)	1.976			21.54	1.38432	1.47131			TTD A150P IIB (mean exp2)	1.204			9.594	0.687249	0.658929
				19.42	1.24807	1.3265							9.724	0.696562	0.667857
T6				19.54	1.25578	1.3347			T6				9.894	0.708739	0.679533
IN 1/2 WT T6 (mean exp1)	407	1628	TFIIEI T6	10.72	0.658477	0.564211	0.616191	0.0510979	IN 1/2 TTD A150P T0 (mean exp1)	326	1304	TFIIEI T6	8.09	0.620399	0.636006	0.64548	0.0399254
IN 1/2 WT T6 (mean exp2)	475	1900		10.94	0.67199	0.575789			IN 1/2 TTD A150P T0 (mean exp2)	318	1272		7.95	0.609663	0.625
WT Bgd (mean exp1)	1.68			10.72	0.658477	0.564211			TTD A150P Bgd (mean exp1)	1.24			8.09	0.620399	0.636006
WT Bgd (mean exp2)	1.46			10.84	0.665848	0.570526			TTD A150P Bgd (mean exp2)	1.38			9.12	0.699387	0.716981
WT IIE (mean exp1)	12.4		TFIIE T8	1.8	0.105386	0.0971922	0.0827196	0.0168125	TTD A150P IIE (mean exp1)	9.33		TFIIE T8	2.762	0.188661	0.187636	0.167202	0.0248778
WT IIE (mean exp2)	12.3			1.27	0.074356	0.0685745			TTD A150P IIE (mean exp2)	10.5			2.827	0.193101	0.192052
WT CDK7 (mean exp1)	5.11			1.67	0.0977752	0.0901728			TTD A150P CDK7 (mean exp1)	2.25			2.082	0.142213	0.14144
WT CDK7 (mean exp2)	5.51			1.14	0.0667447	0.0615551			TTD A150P CDK7 (mean exp2)	2.89			2.147	0.146653	0.145856
WT polII (mean exp1)	4.24		CDK7 T0	1.23	0.0790488	0.0840164	0.0835212	0.00547876	TTD A150P polII (mean exp1)	1.75		CDK7 T0	0.834	0.0597421	0.0572802	0.0592127	0.00860751
WT polII (mean exp2)	3.891			1.35	0.0867609	0.0922131			TTD A150P polII (mean exp2)	1.61			1.004	0.0719198	0.068956
WT ser5-P (mean exp1)	3.09			1.17	0.0751928	0.079918			TTD A150P ser5-P (mean exp1)	2.27			0.684	0.0489971	0.046978
WT ser5-P (mean exp2)	3.54			1.29	0.0829049	0.0881148			TTD A150P ser5-P (mean exp2)	1.91			0.854	0.0611748	0.0586538
WT ser2-P (mean exp1)	4.61		CDK7 T6	3.43	0.210688	0.180526	0.213286	0.0224461	TTD A150P ser2-P (mean exp1)	1.57		CDK7 T6	1.01	0.077454	0.0794025	0.0978412	0.0272255
WT ser2-P (mean exp2)	4.52			3.65	0.224201	0.192105			TTD A150P ser2-P (mean exp2)	1.77			0.87	0.0667178	0.0683962
WT IIB (mean exp1)	3.32			3.83	0.235258	0.201579			TTD A150P IIB (mean exp1)	2.26			1.65	0.126534	0.129717
WT IIB (mean exp2)	3.61			4.05	0.248771	0.213158			TTD A150P IIB (mean exp2)	1.98			1.51	0.115798	0.118711
			CDK7 T8	3.13	0.183255	0.169006	0.156998	0.0179173				CDK7 T8	2.702	0.184563	0.18356	0.176057	0.0111888
T8				2.6	0.152225	0.140389			T8				2.767	0.189003	0.187976
IN 1/2 WT T8 (mean exp1)	427	1708		2.98	0.174473	0.160907			IN 1/2 TTD A150P T0 (mean exp1)	366	1464		2.402	0.164071	0.163179
IN 1/2 WT T8 (mean exp2)	463	1852		2.45	0.143443	0.132289			IN 1/2 TTD A150P T0 (mean exp2)	368	1472		2.467	0.168511	0.167595
WT Bgd (mean exp1)	1.16		Ser5 T0	0.23	0.0147815	0.0157104	0.0377834	0.0203389	TTD A150P Bgd (mean exp1)	0.968		Ser5 T0	0.344	0.0246418	0.0236264	0.0343069	0.00784315
WT Bgd (mean exp2)	1.69			0.35	0.0224936	0.0239071			TTD A150P Bgd (mean exp2)	0.903			0.514	0.0368195	0.0353022
WT IIE (mean exp1)	2.96			0.79	0.0507712	0.0539617			TTD A150P IIE (mean exp1)	3.73			0.464	0.0332378	0.0318681
WT IIE (mean exp2)	2.83			0.91	0.0584833	0.0621585			TTD A150P IIE (mean exp2)	3.05			0.634	0.0454155	0.043544
WT CDK7 (mean exp1)	4.29		Ser5 T6	1.41	0.0866093	0.0742105	0.0995144	0.0173723	TTD A150P CDK7 (mean exp1)	3.67		Ser5 T6	1.03	0.0789877	0.0809748	0.0605684	0.0160539
WT CDK7 (mean exp2)	4.14			1.63	0.100123	0.0857895			TTD A150P CDK7 (mean exp2)	3.37			0.89	0.0682515	0.0699686
WT polII (mean exp1)	2.978			1.86	0.114251	0.0978947			TTD A150P polII (mean exp1)	2.24			0.67	0.0513804	0.052673
WT polII (mean exp2)	2.834			2.08	0.127764	0.109474			TTD A150P polII (mean exp2)	2.75			0.53	0.0406442	0.0416667
WT ser5-P (mean exp1)	2.89		Ser5 T8	1.73	0.101288	0.0934125	0.0779365	0.0170032	TTD A150P ser5-P (mean exp1)	2.15		Ser5 T8	1.182	0.0807377	0.0802989	0.0936315	0.0118929
WT ser5-P (mean exp2)	2.73			1.2	0.0702576	0.0647948			TTD A150P ser5-P (mean exp2)	2.47			1.247	0.0851776	0.0847147
WT ser2-P (mean exp1)	8.9			1.57	0.0919204	0.0847732			TTD A150P ser2-P (mean exp1)	3.91			1.502	0.102596	0.102038
WT ser2-P (mean exp2)	9.42			1.04	0.0608899	0.0561555			TTD A150P ser2-P (mean exp2)	4.23			1.567	0.107036	0.106454
WT IIB (mean exp1)	2.68		TFIIB T0	0.172	0.011054	0.0117486	0.0194883	0.00614967	TTD A150P IIB (mean exp1)	2.61		TFIIB T0	0.277	0.0198424	0.0190247	0.0271859	0.0066853
WT IIB (mean exp2)	2.52			0.292	0.0187661	0.0199454			TTD A150P IIB (mean exp2)	2.31			0.447	0.0320201	0.0307005
				0.296	0.0190231	0.0202186							0.328	0.0234957	0.0225275
				0.416	0.0267352	0.0284153							0.498	0.0356734	0.0342033
			TFIIB T6	1.64	0.100737	0.0863158	0.108069	0.0142544				TFIIB T6	1.02	0.0782209	0.0801887	0.0628979	0.0130214
				1.86	0.114251	0.0978947							0.88	0.0674847	0.0691824
				1.93	0.11855	0.101579							0.74	0.0567485	0.0581761
				2.15	0.132064	0.113158							0.6	0.0460123	0.0471698
			TFIIB T8	1.52	0.088993	0.0820734	0.0661194	0.0169093				TFIIB T8	1.642	0.112158	0.111549	0.10385	0.0111812
				0.99	0.0579625	0.0534557							1.707	0.116598	0.115965
				1.36	0.0796253	0.0734341							1.342	0.0916667	0.0911685
				0.83	0.0485948	0.0448164							1.407	0.0961066	0.0955842
			Ser2 T0	0.53	0.0340617	0.0362022	0.0371205	0.00490711				Ser2 T0	0.464	0.0332378	0.0318681	0.0135404	0.0274587
				0.65	0.0417738	0.0443989							0.634	0.0454155	0.043544
				0.47	0.0302057	0.0321038							-0.248	-0.017765	-0.017033
				0.59	0.0379177	0.0403005							-0.078	-0.00558739	-0.00535714
			Ser2 T6	2.93	0.179975	0.154211	0.1708	0.0158426				Ser2 T6	0.33	0.0253067	0.0259434	0.0279546	0.0101406
				3.15	0.193489	0.165789							0.19	0.0145706	0.0149371
				2.84	0.174447	0.149474							0.53	0.0406442	0.0416667
				3.06	0.187961	0.161053							0.39	0.029908	0.0306604
			Ser2 T8	7.74	0.453162	0.417927	0.435263	0.0292207				Ser2 T8	2.942	0.200956	0.199864	0.213523	0.011906
				7.21	0.422131	0.389309							3.007	0.205396	0.20428
				8.26	0.483607	0.446004							3.262	0.222814	0.221603
TO				7.73	0.452576	0.417387			TO				3.327	0.227254	0.226019
IN WT T0 (mean exp1)	859	1718							IN 150 T0 (mean exp1)	749	1498
IN WT T0 (mean exp2)	786	1572							IN 150 T0 (mean exp2)	754	1508
WT Bgd (mean exp1)	13.9								WT Bgd (mean exp1)	1.41
WT Bgd (mean exp2)	13.4								WT Bgd (mean exp2)	1.83
WT SPT5 (mean exp1)	1.74								WT SPT5 (mean exp1)	1.31
WT SPT5 (mean exp2)	1.3								WT SPT5 (mean exp2)	0.38
WT RAR (mean exp1)	3.04								WT RAR (mean exp1)	2.36
WT RAR (mean exp2)	2.31								WT RAR (mean exp2)	2.49
			SPT5 T0	-12.16	-0.7078	-0.773537	-0.738841	0.0412279				SPT5 T0	-0.1	-0.00667557	-0.0066313	-0.0515641	0.0362917
				-11.66	-0.678696	-0.74173							-0.52	-0.034713	-0.0344828
				-12.6	-0.733411	-0.801527							-1.03	-0.0687583	-0.0683024
T6				-12.1	-0.704307	-0.76972			T6				-1.45	-0.0967957	-0.0961538
IN WT T6 (mean exp1)	1130	2260	SPT5 T6	1.457	0.064469	0.0729229	0.0588654	0.0178598	IN 150 T6 (mean exp1)	737	1474	SPT5 T6	0.2961	0.0200882	0.0204207	0.0253129	0.0117615
IN WT T6 (mean exp2)	999	1998		1.69	0.0747788	0.0845846			IN 150 T6 (mean exp2)	725	1450		0.155	0.0105156	0.0106897
WT Bgd (mean exp1)	0.803			0.807	0.035708	0.0403904			WT Bgd (mean exp1)	0.0719			0.5851	0.0396947	0.0403517
WT Bgd (mean exp2)	0.57			1.04	0.0460177	0.0520521			WT Bgd (mean exp2)	0.213			0.444	0.0301221	0.0306207
WT SPT5 (mean exp1)	2.26		SPT5 T8	3.71	0.215949	0.217723	0.265931	0.0394256	WT SPT5 (mean exp1)	0.368		SPT5 T8	-1.62	-0.103581	-0.111724	-0.165864	0.0487892
WT SPT5 (mean exp2)	1.61			4.85	0.282305	0.284624			WT SPT5 (mean exp2)	0.657			-2.1	-0.134271	-0.144828
WT RAR (mean exp1)	5.44			4.25	0.247381	0.249413			WT RAR (mean exp1)	2.97			-2.892	-0.18491	-0.199448
WT RAR (mean exp2)	5.03			5.39	0.313737	0.316315			WT RAR (mean exp2)	3.19			-3.372	-0.215601	-0.232552
			RAR T0	-10.86	-0.63213	-0.69084	-0.66849	0.0428635				RAR T0	0.95	0.0634179	0.0629973	0.0535601	0.0156373
				-10.36	-0.603027	-0.659033							0.53	0.0353805	0.0351459
				-11.59	-0.674622	-0.737277							1.08	0.0720961	0.071618
				-11.09	-0.645518	-0.705471							0.66	0.0440587	0.0437666
			RAR T6	4.637	0.205177	0.232082	0.214457	0.0184605				RAR T6	2.8981	0.196615	0.199869	0.20094	0.00971786
				4.87	0.215487	0.243744							2.757	0.187042	0.190138
				4.227	0.187035	0.211562							3.1181	0.21154	0.215041
				4.46	0.197345	0.223223							2.977	0.201967	0.20531
			RAR T8	-1.53	-0.089057	-0.0897887	-0.0388668	0.0401024				RAR T8	2.18	0.139386	0.150345	0.202347	0.0808024
T8				-0.39	-0.0227008	-0.0228873			T8				1.7	0.108696	0.117241
IN WT T8 (mean exp1)	859	1718		-0.94	-0.0547148	-0.0551643			IN 150 T8 (mean exp1)	782	1564		4.39	0.280691	0.302759
IN WT T8 (mean exp2)	852	1704		0.2	0.0116414	0.0117371			IN 150 T8 (mean exp2)	725	1450		3.91	0.25	0.269655
WT Bgd (mean exp1)	2.44								WT Bgd (mean exp1)	3.53
WT Bgd (mean exp2)	1.3								WT Bgd (mean exp2)	4.01
WT SPT5 (mean exp1)	6.15								WT SPT5 (mean exp1)	1.91
WT SPT5 (mean exp2)	6.69								WT SPT5 (mean exp2)	0.638
WT RAR (mean exp1)	0.91								WT RAR (mean exp1)	5.71
WT RAR (mean exp2)	1.5								WT RAR (mean exp2)	7.92
[truncated: 25 more columns]

## Sheet: Fig 1r-x
IN 1/2 WT T0 (mean exp1)	852	3410							IN 1/2 TTD T0 (mean exp1)	657	2628								PolII	WT T0	WT T6	WT T8	TTD T0	TTD T6	TTD T8	TFIIE	WT T0	WT T6	WT T8	TTD T0	TTD T6	TTD T8	CDK7	WT T0	WT T6	WT T8	TTD T0	TTD T6	TTD T8	Ser5-P	WT T0	WT T6	WT T8	TTD T0	TTD T6	TTD T8	Ser2-P	WT T0	WT T6
IN 1/2 WT T0 (mean exp2)	920	3680							IN 1/2 TTD T0 (mean exp2)	790	3160									0.0145161	0.0602871	0.0830709	0	0	0.0324351		0.0549853	0.0660287	0.0515748	0.0076484	0.0173216	0.0169661		0.0315249	0.00382775	0.0401575	0.019825	0.000517063	0.0129741		0.0111144	0.0315789	0.0649606	0	0.000258532	0.0274451		0	0.481818
WT Bgd (mean exp1)	0.335		polII T0	0.495	0.0145161	0.0134511	-0.0026131	0.012581	TTD Bgd (mean exp1)	0.829		polII T0	-0.649	-0.0246956	-0.020538	-0.0150023	0.00718656			0	0.0827751	0.0849606	0	0	0.0338074		0.0388563	0.0885167	0.0534646	0.0101979	0.0147363	0.0183383		0.0153959	0.0263158	0.0420472	0.0223744	0	0.0143463		0	0.054067	0.0668504	0.002207	0	0.0288174		0	0.504306
WT Bgd (mean exp2)	0.885			-0.055	-0.0016129	-0.00149457			TTD Bgd (mean exp2)	0.762			-0.582	-0.0221461	-0.0184177					0	0.0555024	0.128346	0	0.00439504	0.0351796		0.0564516	0.0660287	0.0535433	0.00878995	0.0173216	0		0.0239003	0	0.034252	0.0297184	0.0186143	0.00773453		0.0040176	0.0325359	0.0685039	0	0	0.0229541		0.00375367	0.391866
WT IIE (mean exp1)	2.21			-0.13	-0.00381232	-0.00353261			TTD IIE (mean exp1)	1.03			-0.279	-0.0106164	-0.00882911					0	0.0779904	0.130236	0	0.00180972	0.0365519		0.0403226	0.0550239	0.0554331	0.0113394	0.00672182	0.00137226		0.00777126	0.0215311	0.0361417	0.0322679	0.016029	0.00910679		0	0.0550239	0.0703937	0	0	0.0243263		0	0.414354
WT IIE (mean exp2)	2.26			-0.68	-0.0199413	-0.0184783			TTD IIE (mean exp2)	1.06			-0.212	-0.00806697	-0.00670886					0.0134511	0.0602871	0.0925439	0	0	0.0325978		0.0509511	0.0660287	0.0574561	0.00636076	0.017268	0.0170512		0.029212	0.00382775	0.0447368	0.0164873	0.000515464	0.0130391		0.0102989	0.0315789	0.0723684	0	0.000257732	0.0275827		0	0.481818
WT CDK7 (mean exp1)	1.41		polII T6	1.26	0.0602871	0.0602871	0.0691388	0.0122894	TTD CDK7 (mean exp1)	1.35		polII T6	-0.11	-0.00284385	-0.00283505	-0.000516263	0.00410236			0	0.0827751	0.0946491	0	0	0.0339769		0.0360054	0.0885167	0.0595614	0.00848101	0.0146907	0.0184303		0.0142663	0.0263158	0.0468421	0.0186076	0	0.0144183		0	0.054067	0.0744737	0.00183544	0	0.0289619		0	0.504306
WT CDK7 (mean exp2)	1.15			1.73	0.0827751	0.0827751			TTD CDK7 (mean exp2)	1.61			-0.21	-0.00542916	-0.00541237					0	0.0555024	0.142982	0	0.00438144	0.0353561		0.0523098	0.0660287	0.0596491	0.00731013	0.017268	0		0.0221467	0	0.0381579	0.0247152	0.0185567	0.00777332		0.00372283	0.0325359	0.0763158	0	0	0.0230692		0.00347826	0.391866
WT polII (mean exp1)	0.83			1.16	0.0555024	0.0555024			TTD polII (mean exp1)	0.18			0.17	0.00439504	0.00438144					0	0.0779904	0.145088	0	0.00180412	0.0367352		0.0373641	0.0550239	0.0617544	0.00943038	0.00670103	0.00137914		0.00720109	0.0215311	0.0402632	0.0268354	0.0159794	0.00915246		0	0.0550239	0.0784211	0	0	0.0244483		0	0.414354
WT polII (mean exp2)	0.205			1.63	0.0779904	0.0779904			TTD polII (mean exp2)	0.55			0.07	0.00180972	0.00180412				Mean	0.0034959	0.0691388	0.112735	0	0.00154879	0.03458		0.0459058	0.0688995	0.0565546	0.00869474	0.0140036	0.00919215		0.0189273	0.0129187	0.0403248	0.0238539	0.00877648	0.0110681		0.00364421	0.0433014	0.071536	0.000505306	6.45329e-05	0.0259506		0.000903991	0.448086
WT ser5-P (mean exp1)	0.714		polII T8	2.11	0.0830709	0.0925439	0.112735	0.0264515	TTD ser5-P (mean exp1)	0.82		polII T8	1.3	0.0324351	0.0325978	0.03458	0.00164687		SD	0.00647941	0.0122894	0.0264515	0	0.0019218	0.00164687		0.00855205	0.0130258	0.00360832	0.00161728	0.00463977	0.00912124		0.00922517	0.0119904	0.00420905	0.00554244	0.00916071	0.00290252		0.00468058	0.0120312	0.00470959	0.000940899	0.000119492	0.00251737		0.00167548	0.0495612
WT ser5-P (mean exp2)	0.472			2.158	0.0849606	0.0946491			TTD ser5-P (mean exp2)	0.74			1.355	0.0338074	0.0339769
WT ser2-P (mean exp1)	0.311			3.26	0.128346	0.142982			TTD ser2-P (mean exp1)	0.94			1.41	0.0351796	0.0353561
WT ser2-P (mean exp2)	0.463			3.308	0.130236	0.145088			TTD ser2-P (mean exp2)	0.728			1.465	0.0365519	0.0367352
WT IIB (mean exp1)	0.31		TFIIE T0	1.875	0.0549853	0.0509511	0.0459058	0.00855205	TTD IIB (mean exp1)	1.03		TFIIE T0	0.201	0.0076484	0.00636076	0.00869474	0.00161728
WT IIB (mean exp2)	0.213			1.325	0.0388563	0.0360054			TTD IIB (mean exp2)	0.962			0.268	0.0101979	0.00848101
				1.925	0.0564516	0.0523098							0.231	0.00878995	0.00731013
T6				1.375	0.0403226	0.0373641			T6				0.298	0.0113394	0.00943038
IN WT T6 (mean exp1)	522	2090	TFIIEI T6	1.38	0.0660287	0.0660287	0.0688995	0.0130258	IN TTD T6 (mean exp1)	967	3868	TFIIEI T6	0.67	0.0173216	0.017268	0.0140036	0.00463977
IN WT T6 (mean exp2)	522	2090		1.85	0.0885167	0.0885167			IN TTD T6 (mean exp2)	970	3880		0.57	0.0147363	0.0146907
WT Bgd (mean exp1)	1.53			1.38	0.0660287	0.0660287			TTD Bgd (mean exp1)	1.16			0.67	0.0173216	0.017268
WT Bgd (mean exp2)	1.06			1.15	0.0550239	0.0550239			TTD Bgd (mean exp2)	1.26			0.26	0.00672182	0.00670103
WT IIE (mean exp1)	2.91		TFIIE T8	1.31	0.0515748	0.0574561	0.0565546	0.00360832	TTD IIE (mean exp1)	1.83		TFIIE T8	0.68	0.0169661	0.0170512	0.00919215	0.00912124
WT IIE (mean exp2)	2.21			1.358	0.0534646	0.0595614			TTD IIE (mean exp2)	1.52			0.735	0.0183383	0.0184303
WT CDK7 (mean exp1)	1.61			1.36	0.0535433	0.0596491			TTD CDK7 (mean exp1)	1.18			0	0	0
WT CDK7 (mean exp2)	1.51			1.408	0.0554331	0.0617544			TTD CDK7 (mean exp2)	1.88			0.055	0.00137226	0.00137914
WT polII (mean exp1)	2.79		CDK7 T0	1.075	0.0315249	0.029212	0.0189273	0.00922517	TTD polII (mean exp1)	1.05		CDK7 T0	0.521	0.019825	0.0164873	0.0238539	0.00554244
WT polII (mean exp2)	2.69			0.525	0.0153959	0.0142663			TTD polII (mean exp2)	1.33			0.588	0.0223744	0.0186076
WT ser5-P (mean exp1)	2.19			0.815	0.0239003	0.0221467			TTD ser5-P (mean exp1)	1.17			0.781	0.0297184	0.0247152
WT ser5-P (mean exp2)	2.21			0.265	0.00777126	0.00720109			TTD ser5-P (mean exp2)	1.11			0.848	0.0322679	0.0268354
WT ser2-P (mean exp1)	11.6		CDK7 T6	0.08	0.00382775	0.00382775	0.0126794	0.0122894	TTD ser2-P (mean exp1)	2.17		CDK7 T6	0.02	0.000517063	0.000515464	0.00826022	0.00975648
WT ser2-P (mean exp2)	9.72			0.55	0.0263158	0.0263158			TTD ser2-P (mean exp2)	1.77			-0.08	-0.00206825	-0.00206186
WT IIB (mean exp1)	1.04			-0.02	-0.000956938	-0.000956938			TTD IIB (mean exp1)	0.96			0.72	0.0186143	0.0185567
WT IIB (mean exp2)	1.02			0.45	0.0215311	0.0215311			TTD IIB (mean exp2)	0.98			0.62	0.016029	0.0159794
			CDK7 T8	1.02	0.0401575	0.0447368	0.0403248	0.00420905				CDK7 T8	0.52	0.0129741	0.0130391	0.0110681	0.00290252
T8				1.068	0.0420472	0.0468421			T8				0.575	0.0143463	0.0144183
IN WT T8 (mean exp1)	635	2540		0.87	0.034252	0.0381579			IN TTD T8 (mean exp1)	1002	4008		0.31	0.00773453	0.00777332
IN WT T8 (mean exp2)	570	2280		0.918	0.0361417	0.0402632			IN TTD T8 (mean exp2)	997	3988		0.365	0.00910679	0.00915246
WT Bgd (mean exp1)	1.17		Ser5 T0	0.379	0.0111144	0.0102989	-0.000480245	0.00908004	TTD Bgd (mean exp1)	1.05		Ser5 T0	-0.009	-0.000342466	-0.00028481	-0.000540154	0.00195269
WT Bgd (mean exp2)	1.122			-0.171	-0.00501466	-0.00464674			TTD Bgd (mean exp2)	0.995			0.058	0.002207	0.00183544
WT IIE (mean exp1)	2.48			0.137	0.0040176	0.00372283			TTD IIE (mean exp1)	1.73			-0.089	-0.00338661	-0.00281646
WT IIE (mean exp2)	2.53			-0.413	-0.0121114	-0.0112228			TTD IIE (mean exp2)	1.05			-0.022	-0.000837139	-0.000696203
WT CDK7 (mean exp1)	2.19		Ser5 T6	0.66	0.0315789	0.0315789	0.0433014	0.0120312	TTD CDK7 (mean exp1)	1.57		Ser5 T6	0.01	0.000258532	0.000257732	-0.00180692	0.00160908
WT CDK7 (mean exp2)	2.04			1.13	0.054067	0.054067			TTD CDK7 (mean exp2)	1.36			-0.09	-0.00232678	-0.00231959
WT polII (mean exp1)	3.28			0.68	0.0325359	0.0325359			TTD polII (mean exp1)	2.35			-0.05	-0.00129266	-0.00128866
WT polII (mean exp2)	4.43			1.15	0.0550239	0.0550239			TTD polII (mean exp2)	2.46			-0.15	-0.00387797	-0.00386598
WT ser5-P (mean exp1)	2.82		Ser5 T8	1.65	0.0649606	0.0723684	0.071536	0.00470959	TTD ser5-P (mean exp1)	2.15		Ser5 T8	1.1	0.0274451	0.0275827	0.0259506	0.00251737
WT ser5-P (mean exp2)	2.91			1.698	0.0668504	0.0744737			TTD ser5-P (mean exp2)	1.97			1.155	0.0288174	0.0289619
WT ser2-P (mean exp1)	22.9			1.74	0.0685039	0.0763158			TTD ser2-P (mean exp1)	19.41			0.92	0.0229541	0.0230692
WT ser2-P (mean exp2)	29.4			1.788	0.0703937	0.0784211			TTD ser2-P (mean exp2)	21.22			0.975	0.0243263	0.0244483
WT IIB (mean exp1)	0.981		TFIIB T0	-0.025	-0.000733138	-0.000679348	-0.00984503	0.00844886	TTD IIB (mean exp1)	0.61		TFIIB T0	0.201	0.0076484	0.00636076	0.00698716	0.00191314
WT IIB (mean exp2)	0.824			-0.575	-0.0168622	-0.015625			TTD IIB (mean exp2)	0.81			0.268	0.0101979	0.00848101
				-0.122	-0.00357771	-0.00331522							0.133	0.00506088	0.00420886
				-0.672	-0.0197067	-0.0182609							0.2	0.00761035	0.00632911
			TFIIB T6	-0.49	-0.023445	-0.023445	-0.0126794	0.0120312				TFIIB T6	-0.2	-0.00517063	-0.00515464	-0.00619516	0.00140714
				-0.02	-0.000956938	-0.000956938							-0.3	-0.00775595	-0.00773196
				-0.51	-0.0244019	-0.0244019							-0.18	-0.00465357	-0.00463918
				-0.04	-0.00191388	-0.00191388							-0.28	-0.00723888	-0.00721649
			TFIIB T8	-0.189	-0.00744094	-0.00828947	-0.0101332	0.00370359				TFIIB T8	-0.44	-0.010978	-0.0110331	-0.00781646	0.00277332
				-0.141	-0.00555118	-0.00618421							-0.385	-0.00960579	-0.00965396
				-0.346	-0.013622	-0.0151754							-0.24	-0.00598802	-0.00601805
				-0.298	-0.0117323	-0.0130702							-0.185	-0.00461577	-0.00463892
			Ser2 T0	-0.024	-0.000703812	-0.000652174	-0.00629969	0.00862644				Ser2 T0	0.111	0.00422374	0.00351266	0.00134167	0.00416107
				-0.574	-0.0168328	-0.0155978							0.178	0.00677321	0.00563291
				0.128	0.00375367	0.00347826							-0.101	-0.00384323	-0.0031962
				-0.422	-0.0123754	-0.0114674							-0.034	-0.00129376	-0.00107595
			Ser2 T6	10.07	0.481818	0.481818	0.448086	0.0495612				Ser2 T6	1.01	0.0261117	0.0260309	0.019618	0.00568905
				10.54	0.504306	0.504306							0.91	0.0235264	0.0234536
				8.19	0.391866	0.391866							0.61	0.0157704	0.0157216
				8.66	0.414354	0.414354							0.51	0.0131851	0.0131443
			Ser2 T8	21.73	0.855512	0.95307	1.04054	0.156741				Ser2 T8	18.36	0.458084	0.460381	0.482557	0.024245
				21.778	0.857402	0.955175							18.415	0.459456	0.46176
				28.23	1.11142	1.23816							20.17	0.503244	0.505767
				28.278	1.11331	1.24026							20.225	0.504616	0.507146
T0									T0
IN WT T0 (mean exp1)	790	1580							IN TTD T0 (mean exp1)	729	1458
IN WT T0 (mean exp2)	794	1588							IN TTD T0 (mean exp2)	767	1534
WT Bgd (mean exp1)	10.9								TTD Bgd (mean exp1)	4.8
WT Bgd (mean exp2)	8.69								TTD Bgd (mean exp2)	3.95
WT SPT5 (mean exp1)	1.64								TTD SPT5 (mean exp1)	0.812
WT SPT5 (mean exp2)	1.53								TTD SPT5 (mean exp2)	0.838
			Spt5 T0	-9.26	-0.586076	-0.583123	-0.518311	0.0697605				Spt5 T0	-3.988	-0.273525	-0.259974	-0.237453	0.0284274
				-7.05	-0.446203	-0.443955							-3.138	-0.215226	-0.204563
				-9.37	-0.593038	-0.59005							-3.962	-0.271742	-0.258279
T6				-7.16	-0.453165	-0.450882			T6				-3.112	-0.213443	-0.202868
IN WT T6 (mean exp1)	1020	2040	Spt5 T6	0.737	0.0361275	0.0412654	0.0259114	0.012785	IN TTD T6 (mean exp1)	704	1408	Spt5 T6	0.032	0.00227273	0.00231548	0.00186396	0.00297517
IN WT T6 (mean exp2)	893	1786		0.12	0.00588235	0.00671892			IN TTD T6 (mean exp2)	691	1382		-0.057	-0.0040483	-0.00412446
WT Bgd (mean exp1)	0.773			0.737	0.0361275	0.0412654			TTD Bgd (mean exp1)	0.436			0.032	0.00227273	0.00231548
WT Bgd (mean exp2)	1.39			0.38	0.0186275	0.0212766			TTD Bgd (mean exp2)	0.525			0.097	0.0068892	0.00701881
WT SPT5 (mean exp1)	1.51		Spt5 T8	3.7	0.246011	0.263158	0.244917	0.0237383	TTD SPT5 (mean exp1)	0.468		Spt5 T8	-1.99	-0.160484	-0.157937	-0.178811	0.0108007
WT SPT5 (mean exp2)	1.77			4.109	0.273205	0.292248			TTD SPT5 (mean exp2)	0.622			-2.21	-0.178226	-0.175397
WT RAR (mean exp1)				3.01	0.200133	0.214083			TTD RAR (mean exp1)				-2.26	-0.182258	-0.179365
WT RAR (mean exp2)				3.419	0.227327	0.243172			TTD RAR (mean exp2)				-2.48	-0.2	-0.196825
T8									T8
IN WT T8 (mean exp1)	752	1504							IN TTD T8 (mean exp1)	620	1240
IN WT T8 (mean exp2)	703	1406							IN TTD T8 (mean exp2)	630	1260
WT Bgd (mean exp1)	1.32								TTD Bgd (mean exp1)	3.28
WT Bgd (mean exp2)	0.911								TTD Bgd (mean exp2)	3.5
WT SPT5 (mean exp1)	5.02								TTD SPT5 (mean exp1)	1.29
WT SPT5 (mean exp2)	4.33								TTD SPT5 (mean exp2)	1.02
WT RAR (mean exp1)									TTD RAR (mean exp1)
WT RAR (mean exp2)									TTD RAR (mean exp2)
[truncated: 18 more columns]

## Sheet: Fig 2c
				Mean	SD
O	0.05308	0.04256	0.06194	0.0525267	0.00970184
WT T5	0.28434	0.28204	0.41496	0.327113	0.0760861
T10	0.7593	0.6024	0.68842	0.683373	0.0785716
T20	0.83938	0.94584	1.05636	0.947193	0.108496
A150P T5	0.11092	0.119	0.13776	0.12256	0.0137696
T10	0.16512	0.16346	0.20168	0.176753	0.0216031
T20	0.31108	0.34878	0.40834	0.356067	0.0490377
D187Y T5	0.08082	0.07062	0.08276	0.0780667	0.00652154
T10	0.21092	0.20668	0.2465	0.221367	0.0218691
T20	0.52096	0.52728	0.63946	0.562567	0.0666665

## Sheet: Fig 2d
				Mean	SD
Background	0.107475	0.13135	0.16405	0.134292	0.028402
XPD WT1	0.2706	0.193025	0.23725	0.233625	0.0389143
XPD WT2	0.8392	0.722725	0.7599	0.773942	0.0594936
XPD WT3	1.23162	1.0077	0.980075	1.07313	0.137951
R112h 1	0.1477	0.07055	0.102625	0.106958	0.0387571
R112H 2	0.3034	0.218425	0.28875	0.270192	0.0454257
R112H 3	0.25125	0.1769	0.227375	0.218508	0.0379598
R722W 1	0.188825	0.122275	0.1541	0.155067	0.0332855
R722W 2	0.44115	0.308875	0.409375	0.386467	0.069049
R722W 3	0.8316	0.58375	0.6765	0.697283	0.125225

## Sheet: Fig 2e
				Mean	SD
lane 1	0	0	0	0	0
lane 2	0.42135	0.32635	0.40135	0.383017	0.0500833
lane 3	0.8093	0.7036	0.79185	0.76825	0.0566643
lane 4	1.12835	1.0567	1.1144	1.09982	0.037986
lane 5	0.1201	0.0883	0.1163	0.108233	0.017367
lane 6	0.3311	0.25925	0.3131	0.30115	0.0373859
lane 7	0.5554	0.47025	0.5439	0.523183	0.0462008
lane 8	0.34765	0.35995	0.43695	0.381517	0.048399
lane 9	0.6835	0.6315	0.71595	0.676983	0.0426005
lane 10	1.00095	0.8198	0.90105	0.907267	0.0907349

[truncated: 35 more sheets: Fig 2f, Fig 3a 3b (blots), Fig 3a, Fig 3b, Fig 3c 3d 3e (blots), Fig 3e, Fig 3f 3g (blots), Fig 3f, Fig 4a 4b 4c (blots), Fig 4a, Fig 4b, Fig 4c, Fig 4d 4e 4f (blots), Fig 4d, Fig 4e, Fig 4f, Fig 5a 5b 5c (blots), Fig 5d 5e 5f (blots), Fig 5d, Fig 6 (blots) …]
